# Supplementary material for: Genome-wide identification, structural and gene expression analysis of the bZIP transcription factor family in sweet potato wild relative Ipomoea trifida
Source: BMC Genet. 2019 Apr 25;20:41. doi: 10.1186/s12863-019-0743-y (PMC6482516; doi:10.1186/s12863-019-0743-y)
Supplement: Supplementary file 2 — Table S2. Distribution of bZIP transcription factors in eukaryotes. (XLSX 11 kb) [file 12863_2019_743_MOESM2_ESM.xlsx]

## Sheet: Sheet1
Table S2. Distribution of bZIP transcription factors in eukaryotes.
Plants	Number of bZIP	Reference
Saccharomyces cerevisiae	17	[95]
Ustilaginoidea virens	28	[84]
Triticum urartu	98	[85]
Sorghum bicolor	92	[8]
Aegilops tauschii	96	[85]
Brachypodium distachyon	96	[86]
Zea mays	125	[9]
Oryza sativa	89	[3]
Hordeum vulgare	141	[49]
Musa acuminata	121	[55]
Vitis vinifera	55	[82]
Ricinus communis	49	[87]
Maninot esculenta crantz	77	[12]
Populus trichocarpa	88	[88]
Medicago truncatula	75	[54]
Glycine max	131	[7]
Malus domestica Borkh	112	[13]
Fragaria x ananassa	51	[47]
Cucumis sativus	64	[11]
Brassica oleracea	119	[89]
Brassica rapa	136	[94]
Brassica napus	247	[14]
Arabidopsis thaliana	75	[6]
Solanum lycopersicum	69	[90]
Homo sapiens	56	[91]
Drosophila melanogaster	27	[92]
Caenorhabditis elegans	31	[93]
84.Yin W, Cui P, Wei W, Lin Y, Luo C. Genome-wide identification and analysis of the basic leucine zipper (bZIP) transcription factor gene family in Ustilaginoidea virens. Genome. 2017;60(12):1051-59.
85. Li X, Gao S, Tang Y, Li L, Zhang F, Feng B, Fang Z, Ma L, Zhao C. Genome-wide identification and evolutionary analyses of bZIP transcription factors in wheat and its relatives and expression profiles of anther development related TabZIP genes. BMC Genomics. 2015;16(1):976.
86. Liu X , Chu Z . Genome-wide evolutionary characterization and analysis of bZIP transcription factors and their expression profiles in response to multiple abiotic stresses in Brachypodium distachyon. BMC Genomics, 2015, 16(1): 227.
87. Jin Z, Xu W, Liu A. Genomic surveys and expression analysis of bZIP, gene family in castor bean ( Ricinus communis, L.). Planta, 2014, 239(2): 299-312.
88. Qian J I, Zhang L S, Wang Y F, Wang J. Genome-wide analysis of basic leucine zipper transcription factor families in Arabidopsis thaliana, Oryza sativa and Populus trichocarpa. Journal of Shanghai University, 2009, 13(2): 174-182.
89. Indeok H , Kumar M R , Jong-Goo K , Mi-Young C, Young-Wook K, Ill-Sup N. Genome-wide identification and characterization of bZIP transcription factors in\r, Brassica oleracea\r, under cold stress. BioMed Research International, 2016, 2016: 1-18.
90. Li D, Fu F, Zhang H, Song F. Genome-wide systematic characterization of the bZIP transcriptional factor family in tomato (Solanum lycopersicum L.). BMC Genomics, 2015, 16(1): 771.
91. Vinson C, Myakishev M, Acharya A, Mir A A, Moll J R, Bonovich M. Classification of human B-ZIP proteins pased on dimerization properties. Molecular and Cellular Biology, 2002, 22(18): 6321.
92. Fassler J, Landsman D, Acharya A, Moll J R, Bonovich M, Vinson C. B-ZIP proteins encoded by the Drosophila genome: evaluation of potential dimerization partners. Genome Research, 2002, 12(8): 1190.
93. Shen, X, Ellis R E, Sakaki K, and Kaufman RJ. Genetic interactions due to constitutive and inducible gene regulation mediated by the unfolded protein response in C. elegans. PLoS Genetics, 2005, 1(3): e37.
94. Hwang I, Jung H J, Park J I, Yang T J, Nou IS. Transcriptome analysis of newly classifed bZIP transcription factors of Brassica rapa in cold stress response. Genomics, 2014, 104(3): 194-202.
95. Yale J, Bohnert H J. Transcript expression in Saccharomyces cerevisiae at high salinity. Journal of Biological Chemistry, 2001; 276:15996-6007.
