# Supplementary material for: Genome-wide identification, structural and gene expression analysis of the bZIP transcription factor family in sweet potato wild relative Ipomoea trifida
Source: BMC Genet. 2019 Apr 25;20:41. doi: 10.1186/s12863-019-0743-y (PMC6482516; doi:10.1186/s12863-019-0743-y)
Supplement: Supplementary file 3 — Table S3. Accession numbers of bZIP genes in Ipomoea trifida, Arabidopsis thaliana and Solanum lycopersicum. (XLSX 10 kb) [file 12863_2019_743_MOESM3_ESM.xlsx]

## Sheet: Sheet1
Table S2. Distribution of bZIP transcription factors in eukaryotes.
Plants	Number of bZIP	Reference
Saccharomyces cerevisiae	17	[95]
Ustilaginoidea virens	28	[82]
Triticum urartu	98	[83]
Sorghum bicolor	92	[8]
Aegilops tauschii	96	[83]
Brachypodium distachyon	96	[84]
Zea mays	125	[9]
Oryza sativa	89	[3]
Hordeum vulgare	141	[49]
Musa acuminata	121	[55]
Vitis vinifera	55	[10]
Ricinus communis	49	[86]
Maninot esculenta crantz	77	[12]
Populus trichocarpa	88	[87]
Medicago truncatula	75	[54]
Glycine max	131	[7]
Malus domestica Borkh	112	[13]
Fragaria x ananassa	51	[47]
Cucumis sativus	64	[11]
Brassica oleracea	119	[88]
Brassica rapa	136	[94]
Brassica napus	247	[14]
Arabidopsis thaliana	75	[6]
Solanum lycopersicum	69	[89]
Homo sapiens	56	[90]
Drosophila melanogaster	27	[91]
Caenorhabditis elegans	31	[92]
