# Supplementary material for: Genome-wide identification, structural and gene expression analysis of the bZIP transcription factor family in sweet potato wild relative Ipomoea trifida
Source: BMC Genet. 2019 Apr 25;20:41. doi: 10.1186/s12863-019-0743-y (PMC6482516; doi:10.1186/s12863-019-0743-y)
Supplement: Supplementary file 4 — Figure S1. The sequence alignment of the conserved domain (bZIP domain) in ItbZIP transcription factors. The primary structure of the bZIP domain and highly conserved residues of the bZIP domain consensus sequence [N-X7-R/K-X9-L-X6-L-X6-L] are shown at the top of the picture. Vertical bars with different colors on the left show different subfamilies. The black and gray shades in the picture present the same and similar amino acids, respectively. (XLSX 23 kb) [file 12863_2019_743_MOESM4_ESM.xlsx]

## Sheet: Sheet1
Table S3. Accession numbers of bZIP genes in I. trifida, Arabidopsis and Solanum lycopersicum.
Gene name	Gene ID	Gene name	Gene ID	Gene name	Gene ID
ItfbZIP1	itf01g16700.t1	AtbZIP1	At5g49450	SlbZIP1	Solyc01g008730
ItfbZIP2	itf01g24710.t1	AtbZIP2	At2g18160	SlbZIP2	Solyc01g008980
ItfbZIP3.1	itf01g27620.t1	AtbZIP3	At5g15830	SlbZIP3	Solyc01g009510
ItfbZIP3.2	itf01g27620.t2	AtbZIP4	At1g59530	SlbZIP4	Solyc01g079480
ItfbZIP4	itf02g14930.t1	AtbZIP5	At3g49760	SlbZIP5	Solyc01g095460
ItfbZIP5	itf03g14110.t1	AtbZIP6	At2g22850	SlbZIP6	Solyc01g097330
ItfbZIP6	itf03g16790.t1	AtbZIP7	At4g37730	SlbZIP7	Solyc01g100460
ItfbZIP7.1	itf03g29500.t1	AtbZIP8	At1g68880	SlbZIP8	Solyc01g104650
ItfbZIP7.2	itf03g29500.t2	AtbZIP9	At5g24800	SlbZIP9	Solyc01g108080
ItfbZIP8	itf04g28510.t1	AtbZIP10	At4g02640	SlbZIP10	Solyc01g109880
ItfbZIP9.1	itf04g33190.t1	AtbZIP11	At4g34590	SlbZIP11	Solyc01g110480
ItfbZIP9.2	itf04g33190.t4	AtbZIP12	At2g41070	SlbZIP12	Solyc01g111580
ItfbZIP9.3	itf04g33190.t6	AtbZIP13	At5g44080	SlbZIP13	Solyc02g062950
ItfbZIP10.1	itf05g21690.t1	AtbZIP14	At4g35900	SlbZIP14	Solyc02g083520
ItfbZIP10.2	itf05g21690.t2	AtbZIP15	At5g42910	SlbZIP15	Solyc02g084860
ItfbZIP10.3	itf05g21690.t3	AtbZIP16	At2g35530	SlbZIP16	Solyc02g085610
ItfbZIP11	itf05g23650.t1	AtbZIP17	At2g40950	SlbZIP17	Solyc02g089420
ItfbZIP12	itf05g12890.t1	AtbZIP18	At2g40620	SlbZIP18	Solyc02g092090
ItfbZIP13	itf05g01550.t1	AtbZIP19	At4g35040	SlbZIP19	Solyc03g033730
ItfbZIP14	itf05g02250.t1	AtbZIP20	At5g06950	SlbZIP20	Solyc03g043810
ItfbZIP15.1	itf06g21610.t1	AtbZIP21	At1g08320	SlbZIP21	Solyc03g043820
ItfbZIP15.2	itf06g21610.t2	AtbZIP22	At1g22070	SlbZIP22	Solyc03g043830
ItfbZIP16	itf07g01470.t1	AtbZIP23	At2g16770	SlbZIP23	Solyc03g043840
ItfbZIP17.1	itf07g00390.t1	AtbZIP24	At3g51960	SlbZIP24	Solyc03g043900
ItfbZIP17.2	itf07g00390.t2	AtbZIP25	At3g54620	SlbZIP25	Solyc03g046440
ItfbZIP17.3	itf07g00390.t3	AtbZIP26	At5g06960	SlbZIP26	Solyc04g005170
ItfbZIP17.4	itf07g00390.t4	AtbZIP27	At2g17770	SlbZIP27	Solyc04g011670
ItfbZIP18	itf08g03360.t1	AtbZIP28	At3g10800	SlbZIP28	Solyc04g054320
ItfbZIP19.1	itf08g03030.t1	AtbZIP29	At4g38900	SlbZIP29	Solyc04g056460
ItfbZIP19.2	itf08g03030.t2	AtbZIP30	At2g21230	SlbZIP30	Solyc04g071160
ItfbZIP19.3	itf08g03030.t4	AtbZIP31	At2g13150	SlbZIP31	Solyc04g071510
ItfbZIP20	itf09g13580.t1	AtbZIP32	At2g12940	SlbZIP32	Solyc04g072460
ItfbZIP21	itf09g11330.t1	AtbZIP33	At2g12900	SlbZIP33	Solyc04g078840
ItfbZIP22.1	itf09g10570.t1	AtbZIP34	At2g42380	SlbZIP34	Solyc04g080740
ItfbZIP22.2	itf09g10570.t2	AtbZIP35	At1g49720	SlbZIP35	Solyc04g081190
ItfbZIP23.1	itf09g04120.t1	AtbZIP36	AF093545	SlbZIP36	Solyc04g082890
ItfbZIP23.2	itf09g04120.t2	AtbZIP37	At4g34000	SlbZIP37	Solyc05g009660
ItfbZIP24.1	itf09g00830.t1	AtbZIP38	At3g19290	SlbZIP38	Solyc05g050220
ItfbZIP24.2	itf09g00830.t2	AtbZIP39	At2g36270	SlbZIP39	Solyc06g009640
ItfbZIP25.1	itf09g13780.t1	AtbZIP40	At1g03970	SlbZIP40	Solyc06g048630
ItfbZIP25.2	itf09g13780.t2	AtbZIP41	At4g36730	SlbZIP41	Solyc06g049040
ItfbZIP25.3	itf09g13780.t3	AtbZIP42	At3g30530	SlbZIP42	Solyc06g053350
ItfbZIP25.4	itf09g13780.t4	AtbZIP43	At5g38800	SlbZIP43	Solyc06g060490
ItfbZIP25.5	itf09g13780.t7	AtbZIP44	At1g75390	SlbZIP44	Solyc06g074320
ItfbZIP26	itf09g15920.t1	AtbZIP45	At3g12250	SlbZIP45	Solyc07g053450
ItfbZIP27.1	itf09g23000.t1	AtbZIP46	At1g68640	SlbZIP46	Solyc07g062710
ItfbZIP27.2	itf09g23000.t2	AtbZIP47	At5g65210	SlbZIP47	Solyc08g005290
ItfbZIP28.1	itf09g23040.t1	AtbZIP48	At2g04038	SlbZIP48	Solyc08g006110
ItfbZIP28.2	itf09g23040.t2	AtbZIP49	At3g56660	SlbZIP49	Solyc08g022080
ItfbZIP29	itf10g21980.t1	AtbZIP50	At1g77920	SlbZIP50	Solyc08g061130
ItfbZIP30	itf10g22380.t1	AtbZIP51	At1g43700	SlbZIP51	Solyc08g076100
ItfbZIP31	itf10g25610.t1	AtbZIP52	At1g06850	SlbZIP52	Solyc09g009490
ItfbZIP32	itf10g09640.t1	AtbZIP53	At3g62420	SlbZIP53	Solyc09g009760
ItfbZIP33	itf11g03980.t1	AtbZIP54	At4g01120	SlbZIP54	Solyc10g050210
ItfbZIP34.1	itf12g08780.t1	AtbZIP55	At2g46270	SlbZIP55	Solyc10g054010
ItfbZIP34.2	itf12g08780.t2	AtbZIP56	At5g11260	SlbZIP56	Solyc10g076920
ItfbZIP35	itf12g23960.t1	AtbZIP57	At5g10030	SlbZIP57	Solyc10g078290
ItfbZIP36	itf14g02130.t1	AtbZIP58	At1g13600	SlbZIP58	Solyc10g078670
ItfbZIP37.1	itf14g09670.t1	AtbZIP59	At2g31370	SlbZIP59	Solyc10g080410
ItfbZIP37.2	itf14g09670.t3	AtbZIP60	At1g42990	SlbZIP60	Solyc10g080770
ItfbZIP38.1	itf14g12010.t1	AtbZIP61	At3g58120	SlbZIP61	Solyc10g081350
ItfbZIP38.2	itf14g12010.t2	AtbZIP62	At1g19490	SlbZIP62	Solyc10g083380
ItfbZIP39	itf15g02970.t1	AtbZIP63	At5g28770	SlbZIP63	Solyc11g006490
ItfbZIP40	itf15g04720.t1	AtbZIP64	At3g17609	SlbZIP64	Solyc11g020950
ItfbZIP41.1	itf15g19800.t1	AtbZIP65	At5g06839	SlbZIP65	Solyc11g044560
ItfbZIP41.2	itf15g19800.t2	AtbZIP66	At3g56850	SlbZIP66	Solyc11g064950
		AtbZIP67	At3g44460	SlbZIP67	Solyc11g068370
		AtbZIP68	At1g32150	SlbZIP68	Solyc12g010800
		AtbZIP69	At1g06070	SlbZIP69	Solyc12g056860
		AtbZIP70	At5g60830
		AtbZIP71	At2g24340
		AtbZIP72	At5g07160
		AtbZIP73	At2g13130
		AtbZIP74	At2g21235
		AtbZIP75	At5g08141
