# Supplementary material for: Genome-wide identification, structural and gene expression analysis of the bZIP transcription factor family in sweet potato wild relative Ipomoea trifida
Source: BMC Genet. 2019 Apr 25;20:41. doi: 10.1186/s12863-019-0743-y (PMC6482516; doi:10.1186/s12863-019-0743-y)
Supplement: Supplementary file 5 — Table S4. Cis-elements associated with abiotic stress in promoter region of ItfbZIPs. (XLS 38 kb) [file 12863_2019_743_MOESM5_ESM.xls]

## Sheet: TableS1
Table S4. Cis-Elements associated with biotic and abiotic stresses within the ItfbZIP gene promoter.
			Hormone									Abiotic/biotic stress
			gibberellin-responsive element			auxin-responsive element	MeJA-responsive element		salicylic acid responsive element	ethylene-responsive element	abscisic acid responsive element	wound-responsive element	MYB binding site involved in drought-inducibility	defense and stress responsive element	low-temperature responsive element	Fungal elicitor responsive element	phosphate starvation responsive element
Gene ID	Gene name	Transcript	P-box	GARE-motif	TATC-box	TGA-box	TGACG-motif	CGTCA-motif	TCA-element	ERE	ABRE	WUN-motif	MBS	TC-rich repeats	LTR	W box	P1BS
itf01g16700.t1	ItfbZIP1	ItfbZIP1	√				√	√	√	√	√				√	√	√
itf01g24710.t1	ItfbZIP2	ItfbZIP2	√			√	√	√	√		√				√	√	√
itf01g27620.t1	ItfbZIP3	ItfbZIP3.1	√				√	√	√	√	√	√	√			√	√
itf01g27620.t2		ItfbZIP3.2	√				√	√	√	√	√	√	√			√	√
itf02g14930.t1	ItfbZIP4	ItfbZIP4	√		√				√	√	√	√					√
itf03g14110.t1	ItfbZIP5	ItfbZIP5	√	√			√	√		√	√			√	√	√	√
itf03g16790.t1	ItfbZIP6	ItfbZIP6					√	√		√	√			√	√	√	√
itf03g29500.t1	ItfbZIP7	ItfbZIP7.1					√	√		√	√			√	√	√	√
itf03g29500.t2		ItfbZIP7.2					√	√		√	√			√	√	√	√
itf04g28510.t1	ItfbZIP8	ItfbZIP8					√	√		√	√		√	√			√
itf04g33190.t1	ItfbZIP9	ItfbZIP9.1			√		√	√	√		√		√				√
itf04g33190.t4		ItfbZIP9.2			√		√	√	√		√		√				√
itf04g33190.t6		ItfbZIP9.3			√		√	√	√		√		√				√
itf05g21690.t1	ItfbZIP10	ItfbZIP10.1								√	√		√			√	√
itf05g21690.t2		ItfbZIP10.2								√	√		√			√	√
itf05g21690.t3		ItfbZIP10.3								√	√		√			√	√
itf05g23650.t1	ItfbZIP11	ItfbZIP11								√	√	√	√				√
itf05g12890.t1	ItfbZIP12	ItfbZIP12		√					√	√							√
itf05g01550.t1	ItfbZIP13	ItfbZIP13		√					√		√	√			√		√
itf05g02250.t1	ItfbZIP14	ItfbZIP14					√	√	√		√			√		√	√
itf06g21610.t1	ItfbZIP15	ItfbZIP15.1					√	√		√	√	√	√	√	√		√
itf06g21610.t2		ItfbZIP15.2					√	√		√	√	√	√	√	√		√
itf07g01470.t1	ItfbZIP16	ItfbZIP16					√	√	√	√	√			√	√		√
itf07g00390.t1	ItfbZIP17	ItfbZIP17.1	√								√	√					√
itf07g00390.t2		ItfbZIP17.2	√								√	√					√
itf07g00390.t3		ItfbZIP17.3	√								√	√					√
itf07g00390.t4		ItfbZIP17.4	√								√	√					√
itf08g03360.t1	ItfbZIP18	ItfbZIP18					√	√		√	√	√	√		√		√
itf08g03030.t1	ItfbZIP19	ItfbZIP19.1					√	√			√	√	√		√		√
itf08g03030.t2		ItfbZIP19.2					√	√			√	√	√		√		√
itf08g03030.t4		ItfbZIP19.3					√	√			√	√	√		√		√
itf08g03030.t1	ItfbZIP20	ItfbZIP20	√		√		√	√			√	√	√				√
itf09g11330.t1	ItfbZIP21	ItfbZIP21			√									√			√
itf09g10570.t1	ItfbZIP22	ItfbZIP22.1			√				√		√	√	√				√
itf09g10570.t2		ItfbZIP22.2			√				√		√	√	√				√
itf09g04120.t1	ItfbZIP23	ItfbZIP23.1		√			√	√					√	√	√		√
itf09g04120.t2		ItfbZIP23.2		√			√	√					√	√	√		√
itf09g00830.t1	ItfbZIP24	ItfbZIP24.1			√		√	√	√	√	√	√			√		√
itf09g00830.t2		ItfbZIP24.2			√		√	√	√	√	√	√			√		√
itf09g13780.t1	ItfbZIP25	ItfbZIP25.1	√							√	√	√			√		√
itf09g13780.t2		ItfbZIP25.2	√							√	√	√			√		√
itf09g13780.t3		ItfbZIP25.3	√							√	√	√			√		√
itf09g13780.t4		ItfbZIP25.4	√							√	√	√			√		√
itf09g13780.t7		ItfbZIP25.5	√							√	√	√			√		√
itf09g15920.t1	ItfbZIP26	ItfbZIP26					√	√		√		√				√	√
itf09g23000.t1	ItfbZIP27	ItfbZIP27.1		√	√		√	√			√		√			√	√
itf09g23000.t2		ItfbZIP27.2		√	√		√	√			√		√			√	√
itf09g23040.t1	ItfbZIP28	ItfbZIP28.1					√	√	√						√	√	√
itf09g23040.t2		ItfbZIP28.2					√	√	√						√	√	√
itf10g21980.t1	ItfbZIP29	ItfbZIP29		√		√	√	√			√	√	√				√
itf10g22380.t1	ItfbZIP30	ItfbZIP30					√	√			√	√	√	√	√	√	√
itf10g25610.t1	ItfbZIP31	ItfbZIP31	√	√			√	√					√	√	√	√	√
itf10g09640.t1	ItfbZIP32	ItfbZIP32									√	√		√	√		√
itf11g03980.t1	ItfbZIP33	ItfbZIP33					√	√			√		√				√
itf12g08780.t1	ItfbZIP34	ItfbZIP34.1	√		√		√	√			√		√	√			√
itf12g08780.t2		ItfbZIP34.2	√		√		√	√			√		√	√			√
itf12g23960.t1	ItfbZIP35	ItfbZIP35								√			√				√
itf14g02130.t1	ItfbZIP36	ItfbZIP36	√	√			√	√	√	√	√		√	√		√	√
itf14g09670.t1	ItfbZIP37	ItfbZIP37.1															√
itf14g09670.t3		ItfbZIP37.2															√
itf14g12010.t1	ItfbZIP38	ItfbZIP38.1								√	√	√				√	√
itf14g12010.t2		ItfbZIP38.2								√	√	√				√	√
itf15g02970.t1	ItfbZIP39	ItfbZIP39	√		√		√	√			√			√	√	√	√
itf15g04720.t1	ItfbZIP40	ItfbZIP40					√	√	√		√		√			√	√
itf15g19800.t1	ItfbZIP41	ItfbZIP41.1	√		√		√	√	√		√	√	√	√	√	√	√
itf15g19800.t2		ItfbZIP41.2	√		√		√	√	√		√	√	√	√	√	√	√
