# Supplementary material for: Genome-wide identification, structural and gene expression analysis of the bZIP transcription factor family in sweet potato wild relative Ipomoea trifida
Source: BMC Genet. 2019 Apr 25;20:41. doi: 10.1186/s12863-019-0743-y (PMC6482516; doi:10.1186/s12863-019-0743-y)
Supplement: Supplementary file 6 — Table S5. Relative expression levels of ItfbZIPs in various tissues. (XLSX 30 kb) [file 12863_2019_743_MOESM6_ESM.xlsx]

## Sheet: Sheet1
Table S5. Relative expression levels of ItfbZIP genes across various tissues
Transcript	Gene name	Callus_flower	Callus_stem	Flower	Flowerbud	Leaf	Root	Stem
itf01g16700.t1	ItfbZIP1	7.39664	5.62404	28.2787	8.68931	8.59715	9.73971	3.04152
itf01g24710.t1	ItfbZIP2	85.7322	64.39	81.5038	21.234	29.3003	28.1816	24.2721
itf01g27620.t1	ItfbZIP3.1	16.6201	9.23964	5.95269	9.33822	14.6242	52.9581	23.8769
itf01g27620.t2	ItfbZIP3.2	5.37867	1.81121	1.18943	0.539972	0.644216	3.18491	2.7464
itf02g14930.t1	ItfbZIP4	2.79035	3.97522	3.32322	100.197	12.8755	0.330462	14.8949
itf03g14110.t1	ItfbZIP5	3.83853	2.76602	0.540663	9.96329	4.10182	0.40338	5.95688
itf03g16790.t1	ItfbZIP6	7.58481	1.71609	14.0011	17.347	3.71483	1.34091	5.43522
itf03g29500.t1	ItfbZIP7.1	139.278	48.7157	24.8404	5.94764	15.6205	15.463	3.83358
itf03g29500.t2	ItfbZIP7.2	32.7102	7.32855	4.64521	0.913791	3.93506	1.64856	1.46563
itf04g28510.t1	ItfbZIP8	0	0	0	0	0	0	0
itf04g33190.t1	ItfbZIP9.1	48.9605	28.7518	7.80042	7.53265	9.57199	13.5153	7.22018
itf04g33190.t4	ItfbZIP9.2	1.34115	2.44944	0.590143	2.33075e-25	0.478566	0.423239	1.10864
itf04g33190.t6	ItfbZIP9.3	0.833494	1.81676	1.52195e-08	1.31108e-34	1.2571	4.8678e-67	6.66107e-05
itf05g21690.t1	ItfbZIP10.1	0.884429	5.10179e-08	0.445688	1.20959e-16	3.2177	6.48517	0.000996994
itf05g21690.t2	ItfbZIP10.2	4.7315	10.6453	1.27556	0.96251	14.0175	18.8597	2.20923
itf05g21690.t3	ItfbZIP10.3	4.75461e-05	5.67862e-16	4.201e-05	1.16134e-20	2.35667e-13	3.82036e-07	0.161274
itf05g23650.t1	ItfbZIP11	0	0	0	0	0.25937	0	1.7737
itf05g12890.t1	ItfbZIP12	8.05216e-05	0.000649258	0.000381878	0	1.66438	0.000309524	6.81396e-05
itf05g01550.t1	ItfbZIP13	7.3387	4.10606	24.4251	108.64	1.68725	0.0686716	2.69316
itf05g02250.t1	ItfbZIP14	1.77976	1.45686	1.19781	9.5389	3.10523	0.0656108	7.73092
itf06g21610.t1	ItfbZIP15.1	5.87063	7.98168	0.114281	1.85946	5.43207	74.2932	4.59005
itf06g21610.t2	ItfbZIP15.2	0.650488	0.411672	1.75795e-07	9.59512e-06	0.729222	0.642103	1.10343
itf07g01470.t1	ItfbZIP16	5.60917	9.73612	5.69802	4.25734	11.8428	17.6116	7.86097
itf07g00390.t1	ItfbZIP17.1	24.0016	26.8263	5.08638	0.48866	0.459237	4.64183	0.526675
itf07g00390.t2	ItfbZIP17.2	9.42625	7.10102	1.19405	5.30511e-06	0.683382	1.57387	0.457427
itf07g00390.t3	ItfbZIP17.3	0.213538	0.000233309	0.528738	0.242884	1.23113	4.69439	9.0837e-35
itf07g00390.t4	ItfbZIP17.4	1.75078e-05	1.24904e-08	0.561745	9.79633e-15	5.04699e-06	0.000725161	0.00261973
itf08g03360.t1	ItfbZIP18	2.64001	7.13572	11.1515	11.9052	5.05249	14.8154	2.65383
itf08g03030.t1	ItfbZIP19.1	0	5.55896	0.651665	0	8.45443	3.47275	5.73647
itf08g03030.t2	ItfbZIP19.2	0	0.390909	6.68765e-07	0	0.546122	5.7769e-06	7.12583e-06
itf08g03030.t4	ItfbZIP19.3	0	1.04103	1.98731e-08	0	0.398698	1.36005e-07	0.633534
itf09g13580.t1	ItfbZIP20	0.230907	1.34134	0	0	0	0.105097	0.0360338
itf09g11330.t1	ItfbZIP21	19.0944	12.3583	5.27226	6.53782	4.02798	42.9379	11.3983
itf09g10570.t1	ItfbZIP22.1	7.37008	3.8294	1.72788	2.06549	1.90764	2.71253	3.10199
itf09g10570.t2	ItfbZIP22.2	6.93575	4.87443	3.22625	6.66422	4.80492	0.244772	3.61377
itf09g04120.t1	ItfbZIP23.1	8.1987	7.2197	1.55441	19.2452	5.82798	10.3204	11.866
itf09g04120.t2	ItfbZIP23.2	0.0903179	2.96977e-06	0.697542	7.37654e-06	0.537892	0.701729	0.315193
itf09g00830.t1	ItfbZIP24.1	96.3139	88.1108	68.155	33.1953	70.6433	240.512	113.511
itf09g00830.t2	ItfbZIP24.2	5.45656	8.83454	2.12113	1.21902	7.48721	18.6223	10.0352
itf09g13780.t1	ItfbZIP25.1	0.333147	0.731083	0.271622	1.32523e-14	0.62856	0.185186	0.00038897
itf09g13780.t2	ItfbZIP25.2	0.000350069	2.4358e-13	1.19181e-15	2.42335e-43	0.0196689	0.98536	4.4689e-14
itf09g13780.t3	ItfbZIP25.3	2.97319	3.10783	0.000342045	0.793319	1.76441	1.42348	1.04898
itf09g13780.t4	ItfbZIP25.4	2.62925	0.888759	3.09048e-18	2.55132e-22	1.33521	0.000368646	1.72315
itf09g13780.t7	ItfbZIP25.5	3.25885	3.71665	2.02994	0.00108878	0.95145	0.00392502	1.04221
itf09g15920.t1	ItfbZIP26	0	0	2.90671	0.328789	3.3078	0.161845	0.103589
itf09g23000.t1	ItfbZIP27.1	0	0	0	0	0	0	0
itf09g23000.t2	ItfbZIP27.2	0	0	0	0	0	0	0
itf09g23040.t1	ItfbZIP28.1	16.6028	7.4134	20.1449	8.62798	116.113	14.8196	23.3268
itf09g23040.t2	ItfbZIP28.2	1.0288	0.436052	0.349049	1.08496	12.7065	2.14805	1.24939
itf10g21980.t1	ItfbZIP29	0.000254775	0.459372	0.00484605	0.668996	0.0358753	0.000289747	1.65513
itf10g22380.t1	ItfbZIP30	42.2615	27.9053	40.6951	19.4513	14.9868	10.7812	44.9418
itf10g25610.t1	ItfbZIP31	18.7886	22.7554	6.63714	21.8716	17.3172	12.2345	10.6413
itf10g09640.t1	ItfbZIP32	10.6145	10.5527	17.8428	19.4108	6.40554	15.8554	14.6161
itf11g03980.t1	ItfbZIP33	3.34113	3.90755	0.657897	43.016	5.45893	2.23992	16.5758
itf12g08780.t1	ItfbZIP34.1	3.78956	1.87756	2.85793	1.56553	0.894911	2.22175	1.55902
itf12g08780.t2	ItfbZIP34.2	67.8421	49.5066	41.688	23.8348	23.2612	41.1294	19.8609
itf12g23960.t1	ItfbZIP35	5.36646	5.06606	0.114529	20.1043	5.91896	0.335124	15.8458
itf14g02130.t1	ItfbZIP36	0.0639431	0.192127	3.75742	1.18086	4.80755	1.09032	0.813341
itf14g09670.t1	ItfbZIP37.1	0.000504472	0.0014309	0.000116145	0.779657	0.000226156	3.21998	0.0023448
itf14g09670.t3	ItfbZIP37.2	0.473565	1.23596e-14	0.30244	4.78982e-12	2.67559e-06	0.383494	0.541524
itf14g12010.t1	ItfbZIP38.1	2.03366	15.1601	3.10671	0.26169	0.34605	8.37442	0.272751
itf14g12010.t2	ItfbZIP38.2	2.70808e-05	0.268805	6.5644e-05	0.261264	0.347438	3.62038e-05	0.272945
itf15g02970.t1	ItfbZIP39	1.23835	0.584664	0	10.8679	0.138392	0.0517124	0.036979
itf15g04720.t1	ItfbZIP40	13.9831	12.3854	12.3808	8.40155	8.64926	21.5616	13.664
itf15g19800.t1	ItfbZIP41.1	1.78712	0.276334	24.5959	11.4062	3.28957	4.2683	10.2748
itf15g19800.t2	ItfbZIP41.2	4.16443e-06	2.90292e-05	1.1491	2.0493e-05	0.596241	7.2943e-05	0.22941
