# Supplementary material for: Genome-wide identification, structural and gene expression analysis of the bZIP transcription factor family in sweet potato wild relative Ipomoea trifida
Source: BMC Genet. 2019 Apr 25;20:41. doi: 10.1186/s12863-019-0743-y (PMC6482516; doi:10.1186/s12863-019-0743-y)
Supplement: Supplementary file 7 — Table S6. Expression pattern of ItfbZIPs under abiotic stresses. (XLSX 38 kb) [file 12863_2019_743_MOESM7_ESM.xlsx]

## Sheet: Sheet1
Table S6. Expression pattern of ItfbZIP genes under abiotic biotic stresses.
Transcript	Gene name	DSCO	MANN	NACL	COCO	COLD	HECO	HEAT
itf01g16700.t1	ItfbZIP1	12.8883	24.9188	16.4908	24.1507	108.733	20.7873	33.3106
itf01g24710.t1	ItfbZIP2	31.412	41.0592	58.8902	45.4332	9.98843	32.8172	28.6378
itf01g27620.t1	ItfbZIP3.1	17.863	19.0736	22.7666	16.5917	41.5914	15.7601	16.3125
itf01g27620.t2	ItfbZIP3.2	1.04627	2.52562	3.72705	0.924474	4.68306	2.59202	0.781851
itf02g14930.t1	ItfbZIP4	3.16138	0	1.36793	0.822946	0.272646	2.06672	0.841271
itf03g14110.t1	ItfbZIP5	4.27636	1.17898	3.67459	1.72322	1.07907	2.65736	3.29017
itf03g16790.t1	ItfbZIP6	4.84014	5.15643	6.46751	3.82812	0.148956	3.45848	5.97323
itf03g29500.t1	ItfbZIP7.1	10.006	21.4828	18.6354	22.1027	3.87938	23.3246	19.1409
itf03g29500.t2	ItfbZIP7.2	2.17339	1.95771	1.13802	7.00636	0.860747	5.88967	3.49816
itf04g28510.t1	ItfbZIP8	0	0	0	0	0	0	0
itf04g33190.t1	ItfbZIP9.1	4.14295e-07	0.000424588	0.0255173	0.00110231	9.43776	0.597646	2.43532
itf04g33190.t4	ItfbZIP9.2	4.69597	6.37433	10.0549	8.82505	0.00462067	5.76064	7.4138
itf04g33190.t6	ItfbZIP9.3	0.675281	0.861829	1.16555	0.386868	1.66718e-22	4.64355e-06	1.12341
itf05g21690.t1	ItfbZIP10.1	1.4329	3.10655	3.5949	4.47563	14.361	4.65172	1.05578
itf05g21690.t2	ItfbZIP10.2	12.2002	17.3104	14.3348	22.1605	7.62998	18.844	14.7448
itf05g21690.t3	ItfbZIP10.3	0.000241838	5.63151e-05	9.07747e-05	0.000240357	0.000368349	0.000387767	0.000139051
itf05g23650.t1	ItfbZIP11	0	1.36657	0.885952	0.827691	0.451693	1.15248	0.322682
itf05g12890.t1	ItfbZIP12	3.86347	2.02208	2.24483	3.69719	6.94511e-05	3.43332	2.08288
itf05g01550.t1	ItfbZIP13	3.20448	5.74289	6.35688	2.20317	0.489383	3.14527	1.71877
itf05g02250.t1	ItfbZIP14	4.46165	0.859299	2.90752	1.93836	0.636071	3.2529	2.8884
itf06g21610.t1	ItfbZIP15.1	3.26754	1.03361	2.90337	1.68292	0.442017	2.14385	1.54123
itf06g21610.t2	ItfbZIP15.2	3.27616e-05	0.000223221	3.69394e-05	4.47234e-05	1.62352e-05	3.73426e-05	1.84232e-05
itf07g01470.t1	ItfbZIP16	4.46166	4.25506	3.55775	3.8497	10.0596	6.35094	4.14844
itf07g00390.t1	ItfbZIP17.1	2.26123	1.88536	1.28155	0.0408824	0.106802	1.34268	0.397211
itf07g00390.t2	ItfbZIP17.2	2.78748e-09	8.74509e-05	0.000867035	1.67762	0.00137876	0.000953964	0.000868857
itf07g00390.t3	ItfbZIP17.3	0.00133516	1.16772	2.96779	1.86864	0.155746	1.80117e-07	1.76128
itf07g00390.t4	ItfbZIP17.4	0.56221	1.10283e-07	0.379076	1.99554	1.12347e-44	2.16247	0.65544
itf08g03360.t1	ItfbZIP18	0.00322881	1.11569	2.42701	1.2136	0.951026	0.00238924	2.50032
itf08g03030.t1	ItfbZIP19.1	2.00028	2.92022e-08	0.749519	0.816711	7.64139	2.62834	0.0835614
itf08g03030.t2	ItfbZIP19.2	3.71176e-06	5.13321e-05	5.77403e-07	3.21147e-07	9.46631e-06	6.13386e-05	0.863996
itf08g03030.t4	ItfbZIP19.3	0.232626	5.33187e-11	3.98634e-05	5.41358e-06	2.05039	1.30792e-10	0.319464
itf09g13580.t1	ItfbZIP20	0	0.614653	0.204651	0	0.116051	0.0896916	0
itf09g11330.t1	ItfbZIP21	2.07175	2.26272	5.53341	3.16354	15.3806	1.25725	0.637311
itf09g10570.t1	ItfbZIP22.1	0.475211	0.891764	0.492274	0.907611	0.0565876	0.893205	0.234463
itf09g10570.t2	ItfbZIP22.2	6.17296	6.39055	5.25411	6.29392	1.88739	4.84386	6.41018
itf09g04120.t1	ItfbZIP23.1	4.96136	2.31349	5.47684	3.4306	1.16068	4.1091	5.57823
itf09g04120.t2	ItfbZIP23.2	0.381556	4.699e-05	0.29356	1.28041e-05	0.000137866	1.36927e-05	0.339106
itf09g00830.t1	ItfbZIP24.1	42.4638	34.9897	39.7877	35.5394	51.5546	31.6963	37.4822
itf09g00830.t2	ItfbZIP24.2	0.457155	1.21958	0.999009	0.874359	7.45087	2.0124	1.58597
itf09g13780.t1	ItfbZIP25.1	0.0016392	0.000394215	7.14429e-07	1.00716	2.93244e-12	1.55058	3.16559e-23
itf09g13780.t2	ItfbZIP25.2	1.32018	2.2447	4.68372	0.00290474	0.000152816	2.29778e-07	7.45126e-25
itf09g13780.t3	ItfbZIP25.3	6.22156	13.4288	11.2787	19.4776	1.9431e-06	13.2648	11.1886
itf09g13780.t4	ItfbZIP25.4	3.20523	0.533925	0.114367	1.86708e-05	1.0222	1.28165e-08	0.00314259
itf09g13780.t7	ItfbZIP25.5	1.73496	6.48171	11.8432	3.83073	3.87313e-07	0.593006	2.32895
itf09g15920.t1	ItfbZIP26	2.30727	1.85262	1.41882	7.42408	2.49986	4.5861	8.82741
itf09g23000.t1	ItfbZIP27.1	0	0	0	0	0	0	0
itf09g23000.t2	ItfbZIP27.2	0	0	0	0	0	0	0
itf09g23040.t1	ItfbZIP28.1	11.8549	28.0612	27.1672	64.2595	14.0111	62.364	148.641
itf09g23040.t2	ItfbZIP28.2	10.2215	1.71689	7.62636	16.9833	4.28476	18.6531	27.0829
itf10g21980.t1	ItfbZIP29	5.49076e-06	9.3886e-05	0.000260351	0.00021109	1.95475	1.16156	1.0071
itf10g22380.t1	ItfbZIP30	5.22191	19.1832	11.4177	7.63368	44.0884	7.28694	7.99382
itf10g25610.t1	ItfbZIP31	9.56288	13.9844	13.7297	9.25776	14.1971	9.72631	7.09151
itf10g09640.t1	ItfbZIP32	5.8754	2.66075	5.37114	3.57646	3.55334	7.08133	3.13858
itf11g03980.t1	ItfbZIP33	2.38322	0.0575871	0.634109	0.710512	1.13318	1.62894	1.24883
itf12g08780.t1	ItfbZIP34.1	0.00012539	0.00039717	4.06827	2.17954	3.68966	0.000142874	1.95376
itf12g08780.t2	ItfbZIP34.2	49.0098	38.6214	43.355	41.3624	32.0244	40.4764	40.794
itf12g23960.t1	ItfbZIP35	3.87795	0.306168	3.2984	1.9224	1.31865	2.11476	1.94701
itf14g02130.t1	ItfbZIP36	2.35189	5.66785	4.35344	4.74137	1.30792	4.32529	2.68274
itf14g09670.t1	ItfbZIP37.1	9.34988e-12	0.00041546	0.000277009	1.52143e-07	0.000810342	0.00058409	7.02365e-16
itf14g09670.t3	ItfbZIP37.2	0.541702	0.000242334	1.498	6.34333e-09	0.117503	3.68947e-06	0.00226823
itf14g12010.t1	ItfbZIP38.1	0.889053	0.0408574	0.239675	1.95971	0.036854	1.58677	2.16507
itf14g12010.t2	ItfbZIP38.2	4.96548e-05	0.0855705	0.24275	0.000308231	0.117279	0.000157876	1.70819e-05
itf15g02970.t1	ItfbZIP39	0.0395838	0.301466	0.112783	0.216482	0	0.0854261	0.0701972
itf15g04720.t1	ItfbZIP40	7.75764	14.264	11.2005	7.99791	13.6543	6.95524	7.71597
itf15g19800.t1	ItfbZIP41.1	25.2036	34.077	23.7055	29.998	52.3287	23.696	23.1527
itf15g19800.t2	ItfbZIP41.2	3.14477	3.31762	0.697086	1.62716	4.4355	1.13146	0.890392
