# Supplementary material for: Genome-wide identification, structural and gene expression analysis of the bZIP transcription factor family in sweet potato wild relative Ipomoea trifida
Source: BMC Genet. 2019 Apr 25;20:41. doi: 10.1186/s12863-019-0743-y (PMC6482516; doi:10.1186/s12863-019-0743-y)
Supplement: Supplementary file 8 — Table S7. Primers of the ItfbZIP genes and housekeeping gene for qRT-PCR. (XLSX 10 kb) [file 12863_2019_743_MOESM8_ESM.xlsx]

## Sheet: Sheet1
Table S7. Primers of the ItfbZIP genes used for qRT-PCR.
Gene ID	Gene name	Forward primer (5’->3’)	Reverse primer (5’->3’)
itf01g16700.t1	ItfbZIP1	AGCTGACAAAGAGAACAAGAGGTTA	TAAAGTGGAAAGCCTCTCTTCAAGT
itf01g27620.t2	ItfbZIP3.2	ATCTTCAGGCCATGGAGGAGG	AATGGCCTGATTCAGAAGCACC
itf03g16790.t1	ItbZIP6	TGTCAAGGCAAGCTCATCTTC	TTGAGAAGCAGACTTATGGTGC
itf04g33190.t4	ItfbZIP9.2	GGAGATCACTCGCAATCCATGAGT	GTCATCATAGTGTGCCAAGATGC
itf05g21690.t1	ItbZIP10.1	CTGCAGCCATTACTGCATTTG	GCAACTCTCAACATGAATGCC
itf05g21690.t2	ItbZIP10.2	CATGCCACATCTTGAGCTCTTG	CTGCTGAAACAGTATCTGCCAGA
itf05g01550.t1	ItbZIP13	GAAAGTTCTAACAAGTCTTCAGGC	TACCTCATCGGTCCTCTGCT
itf07g01470.t1	ItbZIP16	GAGCTAAGAGGAGCGGTTAATTC	AGACATCAGCTTTTGCAGCC
itf09g11330.t1	ItfbZIP21	GTAGCTAATTACATGGGTCAAATGG	GAAGACGGGAGAAGTATTCGTTTAT
itf09g00830.t1	ItfbZIP24.1	ATGGGTGGTAATGGTGAGGAAGT	GGAGAGAACTGTCGCATTTGACT
itf09g13780.t1	ItbZIP25.1	GCTCTCCTATGATGCCCTGTAT	AGAAATGGAGTAGGTTCTCCAAC
itf09g15920.t1	ItfbZIP26	GGACAAGATGATGATGAGCCGTAG	AACCTCGACGACGTCGTTCT
itf09g23040.t1	ItbZIP28.1	ATGGATAAGGTTCTCACAGTGG	GACAAAGTGTGATCAACGGAGG
itf10g22380.t1	ItfbZIP30	GTGGTGGCTATAGGAGGTAACG	ATTGTGTTACCAGAGACTCCAACTC
itf10g25610.t1	ItbZIP31	GATCCTTTCCGTATGAGAAGCAG	GCAAGGGTTCATAACATATGCTC
itf10g09640.t1	ItbZIP32	CCTGGTAATGGTTTCAGTGGGA	ACCAAAGTGACCTGATTCTGAAG
itf15g19800.t1	ItbZIP41.1	ATGCAGGAACAAGCTGCTAC	TCAGGCACTCTCCTGATCTCA
itf07g03920.t1	GAPDH	AGACTCTTCTGTTTGGCGAGAAGT	AGGAGCAGAGATCACAACCTTCTT
